# Supplementary material for: Introgression of wild alleles into the tetraploid peanut crop to improve water use efficiency, earliness and yield
Source: PLoS One. 2018 Jun 11;13(6):e0198776. doi: 10.1371/journal.pone.0198776 (PMC5995397; doi:10.1371/journal.pone.0198776)
Supplement: S1 Table — (XLSX) [file pone.0198776.s001.xlsx]

## Sheet: Readme
This file provides data of four generations of lines derived from the induced allotetraploid (A. batizocoi x A duranensis)4x crossed and backcrossed with A. hypogaea subsp fastigiata cv BR1).
Generation	Conditions	Location	Traits evaluated
BC1F2	Assay carried out in green house	Universidade Federal Rural do Pernambuco (UFRPE), Recife, PE, Brazil	Harvest index (HI)	Drought tolerance index (DTI)
BC1F3	Assay carried out in the field	Embrapa Algodão, Campina Grande, PB, Brazil	Harvest index (HI)
BC1F4	Assay carried out in green house	Embrapa Algodão, Campina Grande, PB, Brazil	100 pod weight	100 seed weight
BC1F6	Assay carried out in the field	Campina Grande and Lagoa Seca, PB, Brazil	100 seed weight

## Sheet: BC1F2
Harvest index (HI) and drought tolerance index (DTI) of BC1F2 lines submited to 15 days of water suppression - Greenhouse												Data in bold = values equal or the same as the recurrent parent BR1
Genotype	HI	DTI		Genotype	HI	DTI		Genotype	HI	DTI
1	32.32	0.49		66	34.02	0.4		136	32.06	0.54
2	22.77	0.49		67	40.76	0.52		139	39.6	0.47
3	45.11	0.65		68	39.19	0.55		140	39.56	0.59
5	43.41	0.69		70	41.13	0.71		145	23.75	0.54
8	22.56	0.49		74	41.62	0.72		146	26.64	0.65
10	37.28	0.57		77	42.5	0.46		148	27.57	0.57
13	43.29	0.61		78	45.04	0.72		150	39.86	0.56
16	24.86	0.45		79	45.33	0.72		154	30.46	0.57
19	27.91	0.43		82	46.48	0.71		155	22.52	0.59
20	30.83	0.5		83	31.69	0.63		156	28.81	0.64
21	43.08	0.56		85	41.78	0.47		157	31.62	0.53
25	39.39	0.57		87	43.48	0.71		159	30.17	0.52
26	37.06	0.58		89	40.73	0.72		160	22.73	0.54
31	28.04	0.51		94	29.02	0.65		161	40.78	0.49
36	22.9	0.53		95	37.34	0.53		166	25.35	0.62
42	44.07	0.71		96	40.92	0.71		168	25.03	0.59
43	30.74	0.52		101	23.22	0.28		169	26	0.57
44	46.11	0.64		102	39.73	0.54		170	30.92	0.55
47	36.7	0.57		108	36	0.48		172	35.19	0.58
48	37.17	0.72		110	22.88	0.66		180	29.73	0.54
51	42.77	0.72		114	32.66	0.41		182	31.18	0.32
53	42.87	0.71		117	45.58	0.51		185	30.03	0.55
54	27.54	0.49		118	37.15	0.55		187	30.17	0.6
55	42.36	0.57		121	24.64	0.51		188	37.22	0.64
57	43.76	0.44		123	31.81	0.66		189	35.88	0.57
58	44.7	0.6		124	33.89	0.51		198	25.8	0.5
60	24.01	0.45		127	23.61	0.52		201	27.83	0.55
61	44.21	0.55		129	30.28	0.55		BR 1 (control)	35.5	0.66
62	43.64	0.59		133	30.09	0.53
64	29.58	0.44		134	25.44	0.43

## Sheet: BC1F3
Harvest index (HI) of BC1F3 lines in the field (Campina Grande, PB).
Genotype	HI		Genotype	HI		Genotype	HI
42 P1	26.31		62 P10	31.53		82 P4	31.98
42 P3	33		70 P1	30.56		82 P6	33.3
42 P5	32.77		70 P6	31.69		82 P7	25.5
42 P6	25.18		70 P7	32.77		82 P8	30.87
42 P8	30.63		70 P9	30.83		82 P9	32.36
48 P1	32.54		70 P10	31.01		82 P10	25.17
48 P4	25.28		74 P1	30.87		87 P1	25.6
48 P6	26.92		74 P2	33.1		87 P2	32.66
48 P7	32.25		74 P4	32.88		87 P4	31.55
48 P8	31.61		74 P5	25.86		87 P5	31.86
51 P2	32.98		74 P6	32.63		87 P6	26.45
51 P3	31.34		74 P9	33.24		87 P7	33.53
51 P4	30.77		74 P10	31.06		87 P9	31.27
51 P7	31.93		78 P1	32.89		87 P10	32.38
51 P8	32.81		78 P4	33.25		89 P1	30.93
53 P2	30.94		78 P6	25		89 P3	31.1
53 P3	31.84		78 P7	31.67		89 P4	31.89
53 P4	32.82		78 P10	33.27		89 P5	25.62
53 P6	31.64		79 P1	33.19		89 P7	25.91
53 P9	32.69		79 P2	32.77		89 P8	25.83
53 P10	31.25		79 P3	33.23		96 P3	26.45
62 P3	30.02		79 P6	32.22		96 P6	32.58
62 P4	32.55		79 P9	32.46		96 P7	26.25
62 P5	33.01		79 P10	31.41		96 P8	32.1
62 P8	32.09		82 P1	30.03		96 P9	32.49
62 P9	32.21		82 P3	31.62		BR 1 (control)	33.65

## Sheet: BC1F4
100 pod weight (100PW) and 100 seed weight (100SW) of BC1F4 lines submitted to 15 days os water suppression. Greenhouse (Campina Grande. PB).												Data in bold = values equal or the same as the recurrent parent BR1
Genotype	100PW	100SW		Genotype	100PW	100SW		Genotype	100PW	100SW
42 P3	120.11	41.1		62 P9	117.8	43.2		82 P1	37.2	18.2
42 P5	76.5	30.4		70 P1	80.37	32.9		82 P3	122.5	33.2
42 P8	51.86	23.9		70 P6	77.45	29.4		82 P4	79.91	33.9
48 P1	101.14	37.3		70 P7	73.5	41.7		82 P6	108.31	43.5
48 P7	125.29	42		70 P9	88.42	30.7		82 P8	65.66	25
48 P8	76.28	36		70 P10	85.61	43.1		82 P9	64.75	26.6
51 P2	69.71	28.2		74 P1	60.85	36.4		87 P2	88	32.7
51 P3	56.17	27.5		74 P2	135.72	36.4		87 P4	109	40.4
51 P4	90	37.2		74 P4	66.15	26.5		87 P5	89.57	43.9
51 P7	89.88	38.7		74 P6	107.88	32.5		87 P7	92.33	44
51 P8	92.52	45		74 P9	61.92	24		87 P9	53	21.2
53 P2	106	36.2		74 P10	101.82	46.8		87 P10	92.22	34.6
53 P3	47.85	18.3		78 P1	107.71	41.6		89 P1	41.09	15.3
53 P4	103.4	43.1		78 P4	79.9	32		89 P3	65.27	46.3
53 P6	84.14	39.9		78 P7	91.88	45.2		89 P4	46.46	24.1
53 P9	69.25	38.6		78 P10	126.8	27.7		89 P8	81.6	42.9
53 P10	86.8	45.7		79 P1	68.73	41.7		96 P3	46.12	16
62 P10	74	46		79 P2	77.72	41.4		96 P6	104.37	42.8
62 P3	76.57	29.9		79 P3	76.41	24.6		96 P8	94.46	37.7
62 P4	114.87	38.6		79 P6	97	47.4		96 P9	100.73	44.7
62 P5	56.4	29.3		79 P9	92.66	40.2		BR 1 (Control)	108.5	44.2
62 P8	95.06	42.1		79 P10	114.41	43.9

## Sheet: BC1F6
100 pod weight (100PW) of BC1F6 lines in the field in Lagoa Seca (LS) and Campina Grande (CG), PB.
Genotypes	100SW (g)
	LS	CG
51 P4	41.87	42.75
51 P8	41.59	42.81
53 P4	42.26	43.15
78 P1	41.94	43.37
79 P6	42.41	43.62
79 P9	41.12	42.91
82 P6	42.25	43.99
96 P9	42.01	43.46
BR 1	42.94	44.3
	F6 ALL VERY SIMILAR
